# Supplementary material for: An invasive disease, sylvatic plague, increases fragmentation of black-tailed prairie dog (Cynomys ludovicianus) colonies
Source: PLoS One. 2020 Jul 23;15(7):e0235907. doi: 10.1371/journal.pone.0235907 (PMC7377483; doi:10.1371/journal.pone.0235907)
Supplement: S1 File — (RMD) [file pone.0235907.s004.Rmd]

---
title: Supplement Keuler et al. An invasive disease, sylvatic plague, increases fragmentation of black-tailed prairie dog (Cynomys ludovicianus) colonies.
author: "G.M. Bron and K.L.D. Richgels"
date: "6/19/2020"
output: html_document
---
Supplement to An invasive disease, sylvatic plague, increases fragmentation of black-tailed prairie dog (*Cynomys ludovicianus*) colonies. 

In this file the generalized linear models are ran for the full data set and the reduced dataset (Colony 3 excluded, and aerial surveys [1993,2006] excluded).  

DISCLAIMER: Any use of trade, firm, or product names is for descriptive purposes only and does not imply endorsement by the U.S. Government. This software has been approved for release by the U.S. Geological Survey (USGS). Although the software has been subjected to rigorous review, the USGS reserves the right to update the software as needed pursuant to further analysis and review. No warranty, expressed or implied, is made by the USGS or the U.S. Government as to the functionality of the software and related material nor shall the fact of release constitute any such warranty. Furthermore, the software is released on condition that neither the USGS nor the U.S. Government shall be held liable for any damages resulting from its authorized or unauthorized use.

# Data files
Three data files are used in this analysis:

* Landscape data for 12 years of data collection
* Colony level data
** Complete data set
** Data set with colonies that experienced plague only
** Subset of the data without colony 3 (the largest colony by far)
** Subset of the data without 1993 and 2006, as it is was surveiled by air

```{r setup, include=FALSE}
# Empty workspace
rm(list=ls())

## Load libraries
library(knitr)
library(dplyr)
library(sjPlot)
library(lme4)
library(MuMIn)
library(plotrix)
library(lattice)
library(vioplot)

#load data
df.c <- read.csv("PDog_Class_Datanew.csv")
nrow(df.c)
df.s <- read.csv("Pdog_Class_Data_Plaguenew.csv")
nrow(df.s)
df.l <- read.csv("PDog_Landscape_Datanew.csv")
nrow(df.l)

#create new fields
df.c$colonyID <- as.numeric(substr(df.c$TYPE,5,nchar(as.character(df.c$TYPE))))
df.s$colonyID <- as.numeric(substr(df.s$TYPE,6,nchar(as.character(df.s$TYPE))))
df.c$Year <- factor(df.c$Year)
df.c$yr <- as.numeric(as.character(df.c$Year))-1992
df.c$colonyID <- factor(df.c$colonyID)
df.c$TE <- as.numeric(as.character(df.c$TE))
df.c$AI <- as.numeric(as.character(df.c$AI))
df.s$Year <- factor(df.s$Year)
df.s$yr <- as.numeric(as.character(df.s$Year))-1992
df.s$colonyID <- factor(df.s$colonyID)
df.l$Year <- factor(df.l$Year)
df.l$yr <- as.numeric(as.character(df.l$Year))-1992

#explore the data (this is purely to visualize distributions and patterns)
#scatter plots
par(mfrow=c(2,2))
plot(log(df.c$CA)~df.c$Year)
plot(df.c$NP~df.c$Year)
plot(log(df.c$AREA_MN)~df.c$Year)
plot(df.c$SHAPE_MN~df.c$Year)

plot(df.c$CONTIG_MN~df.c$Year)
plot(log(df.c$PROX_MN+1)~df.c$Year)

#histograms
par(mfrow=c(2,2))
hist(log(df.c$CA))
hist(df.c$NP)
hist(log(df.c$AREA_MN))

par(mfrow=c(2,2))
hist(df.c$SHAPE_MN)
hist(df.c$CONTIG_MN)
hist(log(df.c$PROX_MN+1))

#scatter plots for the landscape level
par(mfrow=c(2,2))
plot(df.l$NP~df.l$Year)
plot(log(df.l$TE)~df.l$Year)
plot(log(df.l$AREA_MN)~df.l$Year)
plot(df.l$SHAPE_MN~df.l$Year)

plot(df.l$CONTIG_MN~df.l$Year)
plot(log(df.l$PROX_MN)~df.l$Year)

#add variables plague and yPI
df.l$plague <- ifelse(as.numeric(df.l$Year)>8,1,0)
df.l$yPI <- c(rep(0,8),1,3,5,7)
df.c$plague <- ifelse(as.numeric(df.c$Year)>8,1,0)
df.c$yPI <- ifelse(df.c$plague==0,0,df.c$yr-16)
df.s$plague <- ifelse(as.numeric(df.s$Year)>8,1,0)
df.s$yPI <- ifelse(df.s$plague==0,0,df.s$yr-16)

#look at raw pearson correlations for the different fragmentation statistics
cor(df.l[,c(4:7,10,13,16,19,22:23,26,29:33)])

cor(df.c[,c(4:6,8,11,14,17,20,23,31:32)])

df.c[which(as.character(df.c)==" N/A ")] <- NA
```


## Basic regression models


```{r, echo = FALSE}
########### basic regression models, class level ################
#Within each fragmentation statistic, the results presented are:
#1. Linear mixed model of fragmentation statistic vs. years post introduction of plague (yPI)
#2. summary results from the model
#3. confidence intervals, significance is determined by 95% CI that do not overlap zero.
#4. intercept model, this is the fragmentation statistic with random effects, but no explanatory variables.
#5. delta AIC, improvement in the model compared to the intercept. This should be > 2 to consider the model
#with yPI as a better fit model
#6. scatter plot of the residuals with smoothing spline, the black line on the plot should be straight and their
#should be no pattern in the residuals [this is only for the linear models [LMER], note that NP uses a poisson distribution [GLMER]]
#7. Visualizing the result, with the goal of generating the most informative plot
#8. The same, but with the subset dataset of colonies with identified plague 
#(note I only included plots if the results were different from the all sites models)
```

### Colony Area
Here the log transformed area of each colony is regressed against the number of years post plague, the colony ID is used as a random effect to account for repeated measures. 

``` {r, echo = FALSE}
##class Area
#All 91 sites
library(lme4)
m.c.CA <- lmer(log(CA)~yPI + (1|colonyID),data=df.c,REML=FALSE)
#summary(m.c.CA) # - YPI

#confint(m.c.CA)#,type="Wald")

m.c.CA.int <-  lmer(log(CA)~1 + (1|colonyID),data=df.c,REML=FALSE)
#sjt.lm(m.c.CA, m.c.CA.int, labelDependetVariables = c("Colony Area", "Intercept-only"))

AIC(m.c.CA.int)-AIC(m.c.CA) #delta AIC
## [1] 41.52002
scatter.smooth(resid(m.c.CA,type="pearson")~fitted(m.c.CA))

#plotting the results (generates the boxplot; means +/- 95% CI)
# 95% CI are calculated as mean +/- standard error [standard deviation/ sqrt(sample size)] * 2)
par(mfrow=c(1,1))

CA.mean <- aggregate(log(df.c$CA),by=list(df.c$yPI),mean) 
CA.sd <- aggregate(log(df.c$CA),by=list(df.c$yPI),sd) 

CA.count <- table(df.c$yPI)
CA.se <- CA.sd$x/sqrt(CA.count)

{top_ylim <- max(CA.mean$x) + max(CA.se) + 0.1
barCenter <- barplot(height=CA.mean$x,names.arg=CA.mean$Group.1,ylim=c(0,top_ylim),
                     xlab="Years after plague introduction (yPI)",ylab="Log total class area (CA)")
segments(barCenter,CA.mean$x-CA.se*2,barCenter,CA.mean$x+CA.se*2)
arrows(barCenter,CA.mean$x-CA.se*2,barCenter,CA.mean$x+CA.se*2,angle=90,code=3,length=0.05)}
```


**Colony area of plague affected colonies only**

In the following part only the colonies that were affected by plague are included. 


``` {r, echo = FALSE}
#plague only
m.s.CA <- lmer(log(CA)~yPI + (1|colonyID),data=df.s,REML=FALSE)
summary(m.s.CA) # - YPI

confint(m.s.CA)#,type="Wald")

m.s.CA.int <-  lmer(log(CA)~1 + (1|colonyID),data=df.s,REML=FALSE)
AIC(m.s.CA.int)-AIC(m.s.CA) #delta AIC

scatter.smooth(resid(m.s.CA,type="pearson")~fitted(m.s.CA))
```

### Number of patches per colony
Here the number of patches of each colony per year is regressed against the number of years post plague, the colony ID is used as a random effect to account for repeated measures. 

``` {r, echo = FALSE}
##number of patches
#All 91 sites
m.c.NP <- glmer(NP ~ yPI + (1|colonyID),data=df.c,family=poisson)
summary(m.c.NP) # + YPI
confint(m.c.NP)
#exp(0.110821)
#exp(confint(m.c.NP))#,type="Wald")

m.c.NP.int <-  glmer(NP~1 + (1|colonyID),data=df.c,family=poisson)
AIC(m.c.NP.int)-AIC(m.c.NP) #delta AIC

scatter.smooth(resid(m.c.NP,type="pearson")~fitted(m.c.NP))

#plotting the results (generates the boxplot; means +/- 95% CI)
# 95% CI are calculated as mean +/- standard error [standard deviation/ sqrt(sample size)] * 2)
# note that colony 3, which has a lot of patches (>50 most years), was removed from the figure for clarity
NP.mean <- aggregate(df.c$NP[-c(271:282)],by=list(df.c$yPI[-c(271:282)]),mean)
NP.sd <- aggregate(df.c$NP[-c(271:282)],by=list(df.c$yPI[-c(271:282)]),sd)
NP.count <- table(df.c$yPI[-c(271:282)])
NP.se <- NP.sd$x/sqrt(NP.count)
top_ylim <- max(NP.mean$x) + max(NP.se*2) + 0.1
barCenter <- barplot(height=NP.mean$x,names.arg=NP.mean$Group.1,ylim=c(0,top_ylim),
                     xlab="Years after plague introduction (yPI)",ylab="Number of patches (NP)")
segments(barCenter,NP.mean$x-NP.se*2,barCenter,NP.mean$x+NP.se*2)
arrows(barCenter,NP.mean$x-NP.se*2,barCenter,NP.mean$x+NP.se*2,angle=90,code=3,length=0.05)
```

**Number of patches of plague affected colonies only**

In the following part only the colonies that were affected by plague are included. 

``` {r, echo = FALSE}
#plague only
m.s.NP <- glmer(NP ~ yPI + (1|colonyID),data=df.s,family=poisson)
summary(m.s.NP) # + YPI

confint(m.s.NP)#,type="Wald")

m.s.NP.int <-  glmer(NP~1 + (1|colonyID),data=df.s,family=poisson)
AIC(m.s.NP.int)-AIC(m.s.NP) #delta AIC

scatter.smooth(resid(m.s.NP,type="pearson")~fitted(m.s.NP))
```

### Mean patch size per colony
Here the mean size of the patches of each colony per year is regressed against the number of years post plague, the colony ID is used as a random effect to account for repeated measures. 


```{r, echo = FALSE}
##mean patch area
#All 91 sites
m.c.AREA_MN <- lmer(log(AREA_MN)~yPI + (1|colonyID),data=df.c, REML=FALSE)
summary(m.c.AREA_MN) # - YPI

confint(m.c.AREA_MN)#,type="Wald")
exp(-0.17937)
exp(confint(m.c.AREA_MN))

m.c.AREA_MN.int <-  lmer(log(AREA_MN)~1 + (1|colonyID),data=df.c,REML=FALSE)
AIC(m.c.AREA_MN.int)-AIC(m.c.AREA_MN) #delta AIC

scatter.smooth(resid(m.c.AREA_MN,type="pearson")~fitted(m.c.AREA_MN))

#plotting the results (generates the boxplot; means +/- 95% CI)
# 95% CI are calculated as mean +/- standard error [standard deviation/ sqrt(sample size)] * 2)
AREA_MN.mean <- aggregate(log(df.c$AREA_MN),by=list(df.c$yPI),mean)
AREA_MN.sd <- aggregate(log(df.c$AREA_MN),by=list(df.c$yPI),sd) 
AREA_MN.count <- table(df.c$yPI)
AREA_MN.se <- AREA_MN.sd$x/sqrt(AREA_MN.count)
top_ylim <- max(AREA_MN.mean$x) + max(AREA_MN.se) + 0.1
barCenter <- barplot(height=AREA_MN.mean$x,names.arg=AREA_MN.mean$Group.1,ylim=c(0,top_ylim),
                     xlab="Years after plague introduction (yPI)",ylab="log mean area (AREA_MN)")
segments(barCenter,AREA_MN.mean$x-AREA_MN.se*2,barCenter,AREA_MN.mean$x+AREA_MN.se*2)
arrows(barCenter,AREA_MN.mean$x-AREA_MN.se*2,barCenter,AREA_MN.mean$x+AREA_MN.se*2,angle=90,code=3,length=0.05)
```

**Mean patch area of affected colonies only**

In the following part only the colonies that were affected by plague are included. 

``` {r, echo = FALSE}
#plague only 
m.s.AREA_MN <- lmer(log(AREA_MN)~yPI + (1|colonyID),data=df.s, REML=FALSE)
summary(m.s.AREA_MN) # - YPI

confint(m.s.AREA_MN)#,type="Wald")

m.s.AREA_MN.int <-  lmer(log(AREA_MN)~1 + (1|colonyID),data=df.s,REML=FALSE)
AIC(m.s.AREA_MN.int)-AIC(m.s.AREA_MN) #delta AIC

scatter.smooth(resid(m.s.AREA_MN,type="pearson")~fitted(m.s.AREA_MN))
```

### Mean shape index per colony
Here the mean shape index ( 0.25*perimeter / area^2) of each colony per year is regressed against the number of years post plague, the colony ID is used as a random effect to account for repeated measures. 


``` {r, echo = FALSE}
##mean shape index (0.25 * perimeter / sqrt(area))
#All 91 sites
m.c.SHAPE_MN <- lmer(SHAPE_MN~yPI + (1|colonyID),data=df.c, REML=FALSE)
summary(m.c.SHAPE_MN) # - YPI

confint(m.c.SHAPE_MN)#,type="Wald") 

m.c.SHAPE_MN.int <-  lmer(SHAPE_MN~1 + (1|colonyID),data=df.c,REML=FALSE)
AIC(m.c.SHAPE_MN.int)-AIC(m.c.SHAPE_MN) #delta AIC

scatter.smooth(resid(m.c.SHAPE_MN,type="pearson")~fitted(m.c.SHAPE_MN))

#plotting the results (generates the boxplot; means +/- 95% CI)
# 95% CI are calculated as mean +/- standard error [standard deviation/ sqrt(sample size)] * 2)
SHAPE_MN.mean <- aggregate(df.c$SHAPE_MN,by=list(df.c$yPI),mean)
SHAPE_MN.sd <- aggregate(df.c$SHAPE_MN,by=list(df.c$yPI),sd) 
SHAPE_MN.count <- table(df.c$yPI)
SHAPE_MN.se <- SHAPE_MN.sd$x/sqrt(SHAPE_MN.count)
top_ylim <- max(SHAPE_MN.mean$x) + max(SHAPE_MN.se) + 0.1
barCenter <- barplot(height=SHAPE_MN.mean$x,names.arg=SHAPE_MN.mean$Group.1,ylim=c(0,top_ylim),
                     xlab="Years after plague introduction (yPI)",ylab="Mean Shape Index (SHAPE_MN)")
segments(barCenter,SHAPE_MN.mean$x-SHAPE_MN.se*2,barCenter,SHAPE_MN.mean$x+SHAPE_MN.se*2)
arrows(barCenter,SHAPE_MN.mean$x-SHAPE_MN.se*2,barCenter,SHAPE_MN.mean$x+SHAPE_MN.se*2,angle=90,code=3,length=0.05)
```

**Mean shape size of plague affected colonies only**

In the following part only the colonies that were affected by plague are included. 

``` {r, echo = FALSE}
#plague only
m.s.SHAPE_MN <- lmer(SHAPE_MN~yPI + (1|colonyID),data=df.s, REML=FALSE)
summary(m.s.SHAPE_MN) # - YPI

confint(m.s.SHAPE_MN)#,type="Wald") 

m.s.SHAPE_MN.int <-  lmer(SHAPE_MN~1 + (1|colonyID),data=df.s,REML=FALSE)
AIC(m.s.SHAPE_MN.int)-AIC(m.s.SHAPE_MN) #delta AIC


scatter.smooth(resid(m.s.SHAPE_MN,type="pearson")~fitted(m.s.SHAPE_MN))
```

### Mean contiguity index per colony
Here the mean contiguity index (0 is a 1 pixel patch, 1 means a contigous patch shape) of each colony per year is regressed against the number of years post plague, the colony ID is used as a random effect to account for repeated measures. 

48 contiguous states would be close by 1, the complete United States would have a lower CONTIG index.


``` {r, echo = FALSE}
##mean contiguity index (larger continuous patches have higher indices)
#All 91 sites
m.c.CONTIG_MN <- lmer(CONTIG_MN~yPI + (1|colonyID),data=df.c, REML=FALSE)
summary(m.c.CONTIG_MN) # - YPI

confint(m.c.CONTIG_MN)#,type="Wald")

m.c.CONTIG_MN.int <-  lmer(CONTIG_MN~1 + (1|colonyID),data=df.c,REML=FALSE)
AIC(m.c.CONTIG_MN.int)-AIC(m.c.CONTIG_MN) #delta AIC

scatter.smooth(resid(m.c.CONTIG_MN,type="pearson")~fitted(m.c.CONTIG_MN))

#plotting the results (generates the boxplot; means +/- 95% CI)
# 95% CI are calculated as mean +/- standard error [standard deviation/ sqrt(sample size)] * 2)
CONTIG_MN.mean <- aggregate(df.c$CONTIG_MN,by=list(df.c$yPI),mean)
CONTIG_MN.sd <- aggregate(df.c$CONTIG_MN,by=list(df.c$yPI),sd) 
CONTIG_MN.count <- table(df.c$yPI)
CONTIG_MN.se <- CONTIG_MN.sd$x/sqrt(CONTIG_MN.count)
top_ylim <- max(CONTIG_MN.mean$x) + max(CONTIG_MN.se) + 0.1
barCenter <- barplot(height=CONTIG_MN.mean$x,names.arg=CONTIG_MN.mean$Group.1,ylim=c(0,top_ylim),
                     xlab="Years after Plague Introduction (yPI)",ylab="Mean Contiguity Index (CONTIG_MN)")
segments(barCenter,CONTIG_MN.mean$x-CONTIG_MN.se*2,barCenter,CONTIG_MN.mean$x+CONTIG_MN.se*2)
arrows(barCenter,CONTIG_MN.mean$x-CONTIG_MN.se*2,barCenter,CONTIG_MN.mean$x+CONTIG_MN.se*2,angle=90,code=3,length=0.05)
```


**Mean contig index of plague affected colonies only**

In the following part only the colonies that were affected by plague are included. 

```{r, echo = FALSE}
#plague only
m.s.CONTIG_MN <- lmer(CONTIG_MN~yPI + (1|colonyID),data=df.s, REML=FALSE)
summary(m.s.CONTIG_MN) # - YPI

confint(m.s.CONTIG_MN)#,type="Wald")

m.s.CONTIG_MN.int <-  lmer(CONTIG_MN~1 + (1|colonyID),data=df.s,REML=FALSE)
AIC(m.s.CONTIG_MN.int)-AIC(m.s.CONTIG_MN) #delta AIC

scatter.smooth(resid(m.s.CONTIG_MN,type="pearson")~fitted(m.s.CONTIG_MN))
```

### Mean proximity index per colony
Here the mean proximity index (0 or larger, 0 = no neigbors) of each colony per year is regressed against the number of years post plague, the colony ID is used as a random effect to account for repeated measures. 

If patches had no neighbors (i.e. if PROX_MN = 0) they were removed from the analysis. 

``` {r, echo = FALSE}
##mean proximity index
#All 91 sites
#remove sites that have no nearest neighbor of the same class (e.g. 1 patch in the class)
df.c.ss <- subset(df.c,df.c$PROX_MN>0) # N = 243 records, 69 colonies
m.c.PROX_MN <- lmer(log(PROX_MN)~yPI + (1|colonyID),data=df.c.ss, REML=FALSE)
summary(m.c.PROX_MN) # no change

confint(m.c.PROX_MN)#,type="Wald") 

m.c.PROX_MN.int <-  lmer(log(PROX_MN)~1 + (1|colonyID),data=df.c.ss,REML=FALSE)
AIC(m.c.PROX_MN.int)-AIC(m.c.PROX_MN) #delta AIC

scatter.smooth(resid(m.c.PROX_MN,type="pearson")~fitted(m.c.PROX_MN))

#plotting the results (generates the boxplot; means +/- 95% CI)
# 95% CI are calculated as mean +/- standard error [standard deviation/ sqrt(sample size)] * 2)
PROX_MN.mean <- aggregate(log(df.c.ss$PROX_MN),by=list(df.c.ss$yPI),mean)
PROX_MN.sd <- aggregate(log(df.c.ss$PROX_MN),by=list(df.c.ss$yPI),sd) 
PROX_MN.count <- table(df.c.ss$yPI)
PROX_MN.se <- PROX_MN.sd$x/sqrt(PROX_MN.count)
top_ylim <- max(PROX_MN.mean$x) + max(PROX_MN.se*2) + 0.1
barCenter <- barplot(height=PROX_MN.mean$x,names.arg=PROX_MN.mean$Group.1,ylim=c(0,top_ylim),
                     xlab="Years after Plague Introduction (yPI)",ylab="Mean Proximity Index (PROX_MN)")
segments(barCenter,PROX_MN.mean$x-PROX_MN.se*2,barCenter,PROX_MN.mean$x+PROX_MN.se*2)
arrows(barCenter,PROX_MN.mean$x-PROX_MN.se*2,barCenter,PROX_MN.mean$x+PROX_MN.se*2,angle=90,code=3,length=0.05)
```

**Mean proximity index of plague affected colonies only**

In the following part only the colonies that were affected by plague are included. 


``` {r, echo = FALSE}
#plague only
df.s.ss <- subset(df.s,df.s$PROX_MN>0) # N = 108 records, 23 colonies
m.s.PROX_MN <- lmer(log(PROX_MN)~yPI + (1|colonyID),data=df.s.ss, REML=FALSE)
summary(m.s.PROX_MN) # -yPI

confint(m.s.PROX_MN)#,type="Wald") 

m.s.PROX_MN.int <-  lmer(log(PROX_MN)~1 + (1|colonyID),data=df.s.ss,REML=FALSE)
AIC(m.s.PROX_MN.int)-AIC(m.s.PROX_MN) #delta AIC

scatter.smooth(resid(m.s.PROX_MN,type="pearson")~fitted(m.s.PROX_MN))

#plotting the results (generates the boxplot; means +/- 95% CI)
# 95% CI are calculated as mean +/- standard error [standard deviation/ sqrt(sample size)] * 2)
PROX_MN.s.mean <- aggregate(log(df.s.ss$PROX_MN),by=list(df.s.ss$yPI),mean)
PROX_MN.s.sd <- aggregate(log(df.s.ss$PROX_MN),by=list(df.s.ss$yPI),sd) 
PROX_MN.s.count <- table(df.s.ss$yPI)
PROX_MN.s.se <- PROX_MN.s.sd$x/sqrt(PROX_MN.s.count)
top_ylim <- max(PROX_MN.s.mean$x) + max(PROX_MN.s.se*2) + 0.1
barCenter <- barplot(height=PROX_MN.s.mean$x,names.arg=PROX_MN.s.mean$Group.1,ylim=c(0,top_ylim),
                     xlab="Years after Plague Introduction (yPI)",ylab="Mean Proximity Index (PROX_MN)")
segments(barCenter,PROX_MN.s.mean$x-PROX_MN.s.se*2,barCenter,PROX_MN.s.mean$x+PROX_MN.s.se*2)
arrows(barCenter,PROX_MN.s.mean$x-PROX_MN.s.se*2,barCenter,PROX_MN.s.mean$x+PROX_MN.s.se*2,angle=90,code=3,length=0.05)
```

This concludes the core analysis in the paper. 

## Reduced dataset: Colony 3 removed

Below you find the same analysis, but now Colony 3 is removed it was significantly larger than the other colonies.


``` {r, echo = FALSE}
########################
#Colony3 is significantly larger than the other colonies and could be skewing our results, here we repeat the analysis for the reduced dataset with 90 colonies
######################
df.c90 <- subset(df.c, colonyID!=3)

##class Area
#90 Sites
library(lme4)
m.c.CA <- lmer(log(CA)~yPI + (1|colonyID),data=df.c90,REML=FALSE)
summary(m.c.CA) # - YPI

confint(m.c.CA)#,type="Wald")

m.c.CA.int <-  lmer(log(CA)~1 + (1|colonyID),data=df.c90,REML=FALSE)
AIC(m.c.CA.int)-AIC(m.c.CA) #delta AIC
## [1] 38.94
scatter.smooth(resid(m.c.CA,type="pearson")~fitted(m.c.CA))

#plotting the results (generates the boxplot; means +/- 95% CI)
# 95% CI are calculated as mean +/- standard error [standard deviation/ sqrt(sample size)] * 2)
par(mfrow=c(1,1))
CA.mean <- aggregate(log(df.c90$CA),by=list(df.c90$yPI),mean)
CA.sd <- aggregate(log(df.c90$CA),by=list(df.c90$yPI),sd) 
CA.count <- table(df.c90$yPI)
CA.se <- CA.sd$x/sqrt(CA.count)
top_ylim <- max(CA.mean$x) + max(CA.se) + 0.1
barCenter <- barplot(height=CA.mean$x,names.arg=CA.mean$Group.1,ylim=c(0,top_ylim),
                     xlab="Years after plague introduction (yPI)",ylab="Log total class area (CA)")
segments(barCenter,CA.mean$x-CA.se*2,barCenter,CA.mean$x+CA.se*2)
arrows(barCenter,CA.mean$x-CA.se*2,barCenter,CA.mean$x+CA.se*2,angle=90,code=3,length=0.05)


##number of patches
#90 sites
m.c.NP <- glmer(NP ~ yPI + (1|colonyID),data=df.c90,family=poisson)
summary(m.c.NP) # + YPI

confint(m.c.NP)#,type="Wald")

m.c.NP.int <-  glmer(NP~1 + (1|colonyID),data=df.c90,family=poisson)
AIC(m.c.NP.int)-AIC(m.c.NP) #delta AIC
#96.97278
scatter.smooth(resid(m.c.NP,type="pearson")~fitted(m.c.NP))

#plotting the results (generates the boxplot; means +/- 95% CI)
# 95% CI are calculated as mean +/- standard error [standard deviation/ sqrt(sample size)] * 2)
# note that colony 3, which has a lot of patches (>50 most years), was removed from the figure for clarity
NP.mean <- aggregate(df.c90$NP[-c(271:282)],by=list(df.c90$yPI[-c(271:282)]),mean)
NP.sd <- aggregate(df.c90$NP[-c(271:282)],by=list(df.c90$yPI[-c(271:282)]),sd)
NP.count <- table(df.c90$yPI[-c(271:282)])
NP.se <- NP.sd$x/sqrt(NP.count)
top_ylim <- max(NP.mean$x) + max(NP.se*2) + 0.1
barCenter <- barplot(height=NP.mean$x,names.arg=NP.mean$Group.1,ylim=c(0,top_ylim),
                     xlab="Years after plague introduction (yPI)",ylab="Number of patches (NP)")
segments(barCenter,NP.mean$x-NP.se*2,barCenter,NP.mean$x+NP.se*2)
arrows(barCenter,NP.mean$x-NP.se*2,barCenter,NP.mean$x+NP.se*2,angle=90,code=3,length=0.05)

##mean patch area
#90 sites
m.c.AREA_MN <- lmer(log(AREA_MN)~yPI + (1|colonyID),data=df.c90, REML=FALSE)
summary(m.c.AREA_MN) # - YPI

confint(m.c.AREA_MN)#,type="Wald")

m.c.AREA_MN.int <-  lmer(log(AREA_MN)~1 + (1|colonyID),data=df.c90,REML=FALSE)
AIC(m.c.AREA_MN.int)-AIC(m.c.AREA_MN) #delta AIC
#82.81049
scatter.smooth(resid(m.c.AREA_MN,type="pearson")~fitted(m.c.AREA_MN))

#plotting the results (generates the boxplot; means +/- 95% CI)
# 95% CI are calculated as mean +/- standard error [standard deviation/ sqrt(sample size)] * 2)
AREA_MN.mean <- aggregate(log(df.c90$AREA_MN),by=list(df.c90$yPI),mean)
AREA_MN.sd <- aggregate(log(df.c90$AREA_MN),by=list(df.c90$yPI),sd) 
AREA_MN.count <- table(df.c90$yPI)
AREA_MN.se <- AREA_MN.sd$x/sqrt(AREA_MN.count)
top_ylim <- max(AREA_MN.mean$x) + max(AREA_MN.se) + 0.1
barCenter <- barplot(height=AREA_MN.mean$x,names.arg=AREA_MN.mean$Group.1,ylim=c(0,top_ylim),
                     xlab="Years after plague introduction (yPI)",ylab="log mean area (AREA_MN)")
segments(barCenter,AREA_MN.mean$x-AREA_MN.se*2,barCenter,AREA_MN.mean$x+AREA_MN.se*2)
arrows(barCenter,AREA_MN.mean$x-AREA_MN.se*2,barCenter,AREA_MN.mean$x+AREA_MN.se*2,angle=90,code=3,length=0.05)

##mean shape index (0.25 * perimeter / sqrt(area))
#90 sites
m.c.SHAPE_MN <- lmer(SHAPE_MN~yPI + (1|colonyID),data=df.c90, REML=FALSE)
summary(m.c.SHAPE_MN) # - YPI

confint(m.c.SHAPE_MN)#,type="Wald") 

m.c.SHAPE_MN.int <-  lmer(SHAPE_MN~1 + (1|colonyID),data=df.c90,REML=FALSE)
AIC(m.c.SHAPE_MN.int)-AIC(m.c.SHAPE_MN) #delta AIC
#3.3289
scatter.smooth(resid(m.c.SHAPE_MN,type="pearson")~fitted(m.c.SHAPE_MN))

#plotting the results (generates the boxplot; means +/- 95% CI)
# 95% CI are calculated as mean +/- standard error [standard deviation/ sqrt(sample size)] * 2)
SHAPE_MN.mean <- aggregate(df.c90$SHAPE_MN,by=list(df.c90$yPI),mean)
SHAPE_MN.sd <- aggregate(df.c90$SHAPE_MN,by=list(df.c90$yPI),sd) 
SHAPE_MN.count <- table(df.c90$yPI)
SHAPE_MN.se <- SHAPE_MN.sd$x/sqrt(SHAPE_MN.count)
top_ylim <- max(SHAPE_MN.mean$x) + max(SHAPE_MN.se) + 0.1
barCenter <- barplot(height=SHAPE_MN.mean$x,names.arg=SHAPE_MN.mean$Group.1,ylim=c(0,top_ylim),
                     xlab="Years after plague introduction (yPI)",ylab="Mean Shape Index (SHAPE_MN)")
segments(barCenter,SHAPE_MN.mean$x-SHAPE_MN.se*2,barCenter,SHAPE_MN.mean$x+SHAPE_MN.se*2)
arrows(barCenter,SHAPE_MN.mean$x-SHAPE_MN.se*2,barCenter,SHAPE_MN.mean$x+SHAPE_MN.se*2,angle=90,code=3,length=0.05)

##mean contiguity index (larger continuous patches have higher indices)
#90 sites
m.c.CONTIG_MN <- lmer(CONTIG_MN~yPI + (1|colonyID),data=df.c90, REML=FALSE)
summary(m.c.CONTIG_MN) # - YPI

confint(m.c.CONTIG_MN)#,type="Wald")

m.c.CONTIG_MN.int <-  lmer(CONTIG_MN~1 + (1|colonyID),data=df.c90,REML=FALSE)
AIC(m.c.CONTIG_MN.int)-AIC(m.c.CONTIG_MN) #delta AIC
#119.6961
scatter.smooth(resid(m.c.CONTIG_MN,type="pearson")~fitted(m.c.CONTIG_MN))

#plotting the results (generates the boxplot; means +/- 95% CI)
# 95% CI are calculated as mean +/- standard error [standard deviation/ sqrt(sample size)] * 2)
CONTIG_MN.mean <- aggregate(df.c90$CONTIG_MN,by=list(df.c90$yPI),mean)
CONTIG_MN.sd <- aggregate(df.c90$CONTIG_MN,by=list(df.c90$yPI),sd) 
CONTIG_MN.count <- table(df.c90$yPI)
CONTIG_MN.se <- CONTIG_MN.sd$x/sqrt(CONTIG_MN.count)
top_ylim <- max(CONTIG_MN.mean$x) + max(CONTIG_MN.se) + 0.1
barCenter <- barplot(height=CONTIG_MN.mean$x,names.arg=CONTIG_MN.mean$Group.1,ylim=c(0,top_ylim),
                     xlab="Years after Plague Introduction (yPI)",ylab="Mean Contiguity Index (CONTIG_MN)")
segments(barCenter,CONTIG_MN.mean$x-CONTIG_MN.se*2,barCenter,CONTIG_MN.mean$x+CONTIG_MN.se*2)
arrows(barCenter,CONTIG_MN.mean$x-CONTIG_MN.se*2,barCenter,CONTIG_MN.mean$x+CONTIG_MN.se*2,angle=90,code=3,length=0.05)

##mean proximity index
#90 sites
#remove sites that have no nearest neighbor of the same class (e.g. 1 patch in the class)
df.c90.ss <- subset(df.c90,df.c90$PROX_MN>0) # N = 243 records, 69 colonies
m.c.PROX_MN <- lmer(log(PROX_MN)~yPI + (1|colonyID),data=df.c90.ss, REML=FALSE)
summary(m.c.PROX_MN) # no change

confint(m.c.PROX_MN)#,type="Wald") 

m.c.PROX_MN.int <-  lmer(log(PROX_MN)~1 + (1|colonyID),data=df.c90.ss,REML=FALSE)
AIC(m.c.PROX_MN.int)-AIC(m.c.PROX_MN) #delta AIC
-1.996007
scatter.smooth(resid(m.c.PROX_MN,type="pearson")~fitted(m.c.PROX_MN))

#plotting the results (generates the boxplot; means +/- 95% CI)
# 95% CI are calculated as mean +/- standard error [standard deviation/ sqrt(sample size)] * 2)
PROX_MN.mean <- aggregate(log(df.c90.ss$PROX_MN),by=list(df.c90.ss$yPI),mean)
PROX_MN.sd <- aggregate(log(df.c90.ss$PROX_MN),by=list(df.c90.ss$yPI),sd) 
PROX_MN.count <- table(df.c90.ss$yPI)
PROX_MN.se <- PROX_MN.sd$x/sqrt(PROX_MN.count)
top_ylim <- max(PROX_MN.mean$x) + max(PROX_MN.se*2) + 0.1
barCenter <- barplot(height=PROX_MN.mean$x,names.arg=PROX_MN.mean$Group.1,ylim=c(0,top_ylim),
                     xlab="Years after Plague Introduction (yPI)",ylab="Mean Proximity Index (PROX_MN)")
segments(barCenter,PROX_MN.mean$x-PROX_MN.se*2,barCenter,PROX_MN.mean$x+PROX_MN.se*2)
arrows(barCenter,PROX_MN.mean$x-PROX_MN.se*2,barCenter,PROX_MN.mean$x+PROX_MN.se*2,angle=90,code=3,length=0.05)

```

## Reduced dataset: 2006 & 1993 removed

Below you find the same analysis, but now all observations from 2006 and 1993 are removed because the data collection method was different.


``` {r, echo = FALSE}
########################
# Yr 2006 removed
# The perimeter collection was done by remote sensing instead of walking/driving around the perimeter of the colonies.
######################
df.c.no06 <- subset(df.c, !(Year %in% c(2006,1993)))
index <- as.numeric(names(which(summary(df.c.no06$colonyID)<3,arr.ind=TRUE)))
df.c.no06 <- subset(df.c.no06,!(colonyID %in% index))
Observations <- table(df.c.no06$colonyID, df.c.no06$yPI) #Colonies without observations before plague arrived were removed: 93, 107, 118, 193, 284, 297,301, 317, 318, 451
df.c.no06 <- subset(df.c.no06, colonyID !=93 & colonyID !=107 & colonyID !=118 &
                        colonyID !=193 & colonyID !=284 &colonyID !=297 & colonyID !=301 &
                      colonyID !=317 & colonyID != 318 & colonyID !=451)

length(unique(df.c.no06$colonyID)) #67


##class Area
#67 Sites
library(lme4)
m.c.CA <- lmer(log(CA)~yPI + (1|colonyID),data=df.c.no06,REML=FALSE)
summary(m.c.CA) # - YPI

confint(m.c.CA)#,type="Wald")

m.c.CA.int <-  lmer(log(CA)~1 + (1|colonyID),data=df.c.no06,REML=FALSE)
AIC(m.c.CA.int)-AIC(m.c.CA) #delta AIC
## [1] 38.94
scatter.smooth(resid(m.c.CA,type="pearson")~fitted(m.c.CA))

#plotting the results (generates the boxplot; means +/- 95% CI)
# 95% CI are calculated as mean +/- standard error [standard deviation/ sqrt(sample size)] * 2)
par(mfrow=c(1,1))
CA.mean <- aggregate(log(df.c.no06$CA),by=list(df.c.no06$yPI),mean)
CA.sd <- aggregate(log(df.c.no06$CA),by=list(df.c.no06$yPI),sd) 
CA.count <- table(df.c.no06$yPI)
CA.se <- CA.sd$x/sqrt(CA.count)
top_ylim <- max(CA.mean$x) + max(CA.se) + 0.1
barCenter <- barplot(height=CA.mean$x,names.arg=CA.mean$Group.1,ylim=c(0,top_ylim),
                     xlab="Years after plague introduction (yPI)",ylab="Log total class area (CA)")
segments(barCenter,CA.mean$x-CA.se*2,barCenter,CA.mean$x+CA.se*2)
arrows(barCenter,CA.mean$x-CA.se*2,barCenter,CA.mean$x+CA.se*2,angle=90,code=3,length=0.05)


##number of patches
#67 Sites
m.c.NP <- glmer(NP ~ yPI + (1|colonyID),data=df.c.no06,family=poisson)
summary(m.c.NP) # + YPI

confint(m.c.NP)#,type="Wald")

m.c.NP.int <-  glmer(NP~1 + (1|colonyID),data=df.c.no06,family=poisson)
AIC(m.c.NP.int)-AIC(m.c.NP) #delta AIC
#96.97278
scatter.smooth(resid(m.c.NP,type="pearson")~fitted(m.c.NP))

#plotting the results (generates the boxplot; means +/- 95% CI)
# 95% CI are calculated as mean +/- standard error [standard deviation/ sqrt(sample size)] * 2)
# note that colony 3, which has a lot of patches (>50 most years), was removed from the figure for clarity
NP.mean <- aggregate(df.c.no06$NP[-c(271:282)],by=list(df.c.no06$yPI[-c(271:282)]),mean)
NP.sd <- aggregate(df.c.no06$NP[-c(271:282)],by=list(df.c.no06$yPI[-c(271:282)]),sd)
NP.count <- table(df.c.no06$yPI[-c(271:282)])
NP.se <- NP.sd$x/sqrt(NP.count)
top_ylim <- max(NP.mean$x) + max(NP.se*2) + 0.1
barCenter <- barplot(height=NP.mean$x,names.arg=NP.mean$Group.1,ylim=c(0,top_ylim),
                     xlab="Years after plague introduction (yPI)",ylab="Number of patches (NP)")
segments(barCenter,NP.mean$x-NP.se*2,barCenter,NP.mean$x+NP.se*2)
arrows(barCenter,NP.mean$x-NP.se*2,barCenter,NP.mean$x+NP.se*2,angle=90,code=3,length=0.05)

##mean patch area
#67 Sites
m.c.AREA_MN <- lmer(log(AREA_MN)~yPI + (1|colonyID),data=df.c.no06, REML=FALSE)
summary(m.c.AREA_MN) # - YPI

confint(m.c.AREA_MN)#,type="Wald")

m.c.AREA_MN.int <-  lmer(log(AREA_MN)~1 + (1|colonyID),data=df.c.no06,REML=FALSE)
AIC(m.c.AREA_MN.int)-AIC(m.c.AREA_MN) #delta AIC
#82.81049
scatter.smooth(resid(m.c.AREA_MN,type="pearson")~fitted(m.c.AREA_MN))

#plotting the results (generates the boxplot; means +/- 95% CI)
# 95% CI are calculated as mean +/- standard error [standard deviation/ sqrt(sample size)] * 2)
AREA_MN.mean <- aggregate(log(df.c.no06$AREA_MN),by=list(df.c.no06$yPI),mean)
AREA_MN.sd <- aggregate(log(df.c.no06$AREA_MN),by=list(df.c.no06$yPI),sd) 
AREA_MN.count <- table(df.c.no06$yPI)
AREA_MN.se <- AREA_MN.sd$x/sqrt(AREA_MN.count)
top_ylim <- max(AREA_MN.mean$x) + max(AREA_MN.se) + 0.1
barCenter <- barplot(height=AREA_MN.mean$x,names.arg=AREA_MN.mean$Group.1,ylim=c(0,top_ylim),
                     xlab="Years after plague introduction (yPI)",ylab="log mean area (AREA_MN)")
segments(barCenter,AREA_MN.mean$x-AREA_MN.se*2,barCenter,AREA_MN.mean$x+AREA_MN.se*2)
arrows(barCenter,AREA_MN.mean$x-AREA_MN.se*2,barCenter,AREA_MN.mean$x+AREA_MN.se*2,angle=90,code=3,length=0.05)

##mean shape index (0.25 * perimeter / sqrt(area))
#90 sites
m.c.SHAPE_MN <- lmer(SHAPE_MN~yPI + (1|colonyID),data=df.c.no06, REML=FALSE)
summary(m.c.SHAPE_MN) # - YPI

confint(m.c.SHAPE_MN)#,type="Wald") 

m.c.SHAPE_MN.int <-  lmer(SHAPE_MN~1 + (1|colonyID),data=df.c.no06,REML=FALSE)
AIC(m.c.SHAPE_MN.int)-AIC(m.c.SHAPE_MN) #delta AIC
#3.3289
scatter.smooth(resid(m.c.SHAPE_MN,type="pearson")~fitted(m.c.SHAPE_MN))

#plotting the results (generates the boxplot; means +/- 95% CI)
# 95% CI are calculated as mean +/- standard error [standard deviation/ sqrt(sample size)] * 2)
SHAPE_MN.mean <- aggregate(df.c.no06$SHAPE_MN,by=list(df.c.no06$yPI),mean)
SHAPE_MN.sd <- aggregate(df.c.no06$SHAPE_MN,by=list(df.c.no06$yPI),sd) 
SHAPE_MN.count <- table(df.c.no06$yPI)
SHAPE_MN.se <- SHAPE_MN.sd$x/sqrt(SHAPE_MN.count)
top_ylim <- max(SHAPE_MN.mean$x) + max(SHAPE_MN.se) + 0.1
barCenter <- barplot(height=SHAPE_MN.mean$x,names.arg=SHAPE_MN.mean$Group.1,ylim=c(0,top_ylim),
                     xlab="Years after plague introduction (yPI)",ylab="Mean Shape Index (SHAPE_MN)")
segments(barCenter,SHAPE_MN.mean$x-SHAPE_MN.se*2,barCenter,SHAPE_MN.mean$x+SHAPE_MN.se*2)
arrows(barCenter,SHAPE_MN.mean$x-SHAPE_MN.se*2,barCenter,SHAPE_MN.mean$x+SHAPE_MN.se*2,angle=90,code=3,length=0.05)

##mean contiguity index (larger continuous patches have higher indices)
#67 Sites
m.c.CONTIG_MN <- lmer(CONTIG_MN~yPI + (1|colonyID),data=df.c.no06, REML=FALSE)
summary(m.c.CONTIG_MN) # - YPI

confint(m.c.CONTIG_MN)#,type="Wald")

m.c.CONTIG_MN.int <-  lmer(CONTIG_MN~1 + (1|colonyID),data=df.c.no06,REML=FALSE)
AIC(m.c.CONTIG_MN.int)-AIC(m.c.CONTIG_MN) #delta AIC
#119.6961
scatter.smooth(resid(m.c.CONTIG_MN,type="pearson")~fitted(m.c.CONTIG_MN))

#plotting the results (generates the boxplot; means +/- 95% CI)
# 95% CI are calculated as mean +/- standard error [standard deviation/ sqrt(sample size)] * 2)
CONTIG_MN.mean <- aggregate(df.c.no06$CONTIG_MN,by=list(df.c.no06$yPI),mean)
CONTIG_MN.sd <- aggregate(df.c.no06$CONTIG_MN,by=list(df.c.no06$yPI),sd) 
CONTIG_MN.count <- table(df.c.no06$yPI)
CONTIG_MN.se <- CONTIG_MN.sd$x/sqrt(CONTIG_MN.count)
top_ylim <- max(CONTIG_MN.mean$x) + max(CONTIG_MN.se) + 0.1
barCenter <- barplot(height=CONTIG_MN.mean$x,names.arg=CONTIG_MN.mean$Group.1,ylim=c(0,top_ylim),
                     xlab="Years after Plague Introduction (yPI)",ylab="Mean Contiguity Index (CONTIG_MN)")
segments(barCenter,CONTIG_MN.mean$x-CONTIG_MN.se*2,barCenter,CONTIG_MN.mean$x+CONTIG_MN.se*2)
arrows(barCenter,CONTIG_MN.mean$x-CONTIG_MN.se*2,barCenter,CONTIG_MN.mean$x+CONTIG_MN.se*2,angle=90,code=3,length=0.05)

##mean proximity index
#67 Sites
#remove sites that have no nearest neighbor of the same class (e.g. 1 patch in the class)
df.c.no06.ss <- subset(df.c.no06,df.c.no06$PROX_MN>0) # N = 243 records, 69 colonies
m.c.PROX_MN <- lmer(log(PROX_MN)~yPI + (1|colonyID),data=df.c.no06.ss, REML=FALSE)
summary(m.c.PROX_MN) # no change

confint(m.c.PROX_MN)#,type="Wald") 

m.c.PROX_MN.int <-  lmer(log(PROX_MN)~1 + (1|colonyID),data=df.c.no06.ss,REML=FALSE)
AIC(m.c.PROX_MN.int)-AIC(m.c.PROX_MN) #delta AIC
-1.996007
scatter.smooth(resid(m.c.PROX_MN,type="pearson")~fitted(m.c.PROX_MN))

#plotting the results (generates the boxplot; means +/- 95% CI)
# 95% CI are calculated as mean +/- standard error [standard deviation/ sqrt(sample size)] * 2)
PROX_MN.mean <- aggregate(log(df.c.no06.ss$PROX_MN),by=list(df.c.no06.ss$yPI),mean)
PROX_MN.sd <- aggregate(log(df.c.no06.ss$PROX_MN),by=list(df.c.no06.ss$yPI),sd) 
PROX_MN.count <- table(df.c.no06.ss$yPI)
PROX_MN.se <- PROX_MN.sd$x/sqrt(PROX_MN.count)
top_ylim <- max(PROX_MN.mean$x) + max(PROX_MN.se*2) + 0.1
barCenter <- barplot(height=PROX_MN.mean$x,names.arg=PROX_MN.mean$Group.1,ylim=c(0,top_ylim),
                     xlab="Years after Plague Introduction (yPI)",ylab="Mean Proximity Index (PROX_MN)")
segments(barCenter,PROX_MN.mean$x-PROX_MN.se*2,barCenter,PROX_MN.mean$x+PROX_MN.se*2)
arrows(barCenter,PROX_MN.mean$x-PROX_MN.se*2,barCenter,PROX_MN.mean$x+PROX_MN.se*2,angle=90,code=3,length=0.05)

```
